# Supplementary material for: A host–guest semibiological photosynthesis system coupling artificial and natural enzymes for solar alcohol splitting
Source: Nat Commun. 2021 Aug 24;12:5092. doi: 10.1038/s41467-021-25362-4 (PMC8384870; doi:10.1038/s41467-021-25362-4)
Supplement: Supplementary file 3 — source data [file 41467_2021_25362_MOESM3_ESM.xlsx]

## Sheet: Fig3a
Cyclic voltammograms of the catalysts (0.1 mM)
Potential (V)	Co3TPS2/Current (μA)	CoBDT2/Current (μA)
0	0.1272	0.04419
0	0.1076	0.01284
0	0.12	0.04643
0	0.09825	0.03851
0	0.1178	0.05257
0	0.08774	0.02998
0	0.09709	0.04358
0	0.1158	0.05616
0	0.07453	0.04295
0	0.1122	0.04703
-0.005	-0.2596	-0.3571
-0.015	-0.3059	-0.4574
-0.025	-0.366	-0.486
-0.035	-0.3631	-0.539
-0.045	-0.3796	-0.5452
-0.055	-0.4104	-0.5617
-0.064	-0.4198	-0.5684
-0.074	-0.4284	-0.6251
-0.084	-0.4407	-0.6098
-0.094	-0.4675	-0.6546
-0.104	-0.4476	-0.6536
-0.114	-0.4629	-0.6713
-0.124	-0.4782	-0.6989
-0.134	-0.4942	-0.7022
-0.144	-0.5012	-0.7564
-0.154	-0.5297	-0.7794
-0.164	-0.543	-0.7752
-0.174	-0.5434	-0.8016
-0.184	-0.5646	-0.8561
-0.194	-0.5803	-0.8317
-0.204	-0.5915	-0.8562
-0.214	-0.6185	-0.8838
-0.224	-0.6401	-0.9167
-0.234	-0.6599	-0.9357
-0.244	-0.6643	-0.9526
-0.254	-0.6979	-0.9614
-0.264	-0.726	-0.9992
-0.274	-0.7288	-1.012
-0.284	-0.7636	-1.044
-0.294	-0.7951	-1.044
-0.303	-0.812	-1.079
-0.313	-0.8307	-1.107
-0.323	-0.8625	-1.129
-0.333	-0.8781	-1.146
-0.343	-0.8866	-1.193
-0.353	-0.9451	-1.201
-0.363	-0.9814	-1.224
-0.373	-1.023	-1.279
-0.383	-1.06	-1.303
-0.393	-1.112	-1.335
-0.403	-1.167	-1.409
-0.413	-1.228	-1.471
-0.423	-1.325	-1.57
-0.433	-1.408	-1.729
-0.443	-1.525	-1.891
-0.453	-1.655	-2.147
-0.463	-1.801	-2.493
-0.473	-1.993	-2.949
-0.483	-2.213	-3.55
-0.493	-2.484	-4.396
-0.503	-2.785	-5.462
-0.513	-3.157	-6.783
-0.523	-3.631	-8.35
-0.533	-4.25	-10.11
-0.542	-5.048	-11.95
-0.552	-6.126	-13.72
-0.562	-7.461	-15.27
-0.572	-8.993	-16.43
-0.582	-10.53	-17.08
-0.592	-11.78	-17.28
-0.602	-12.53	-17.03
-0.612	-12.75	-16.5
-0.622	-12.58	-15.78
-0.632	-12.21	-15.02
-0.642	-11.7	-14.26
-0.652	-11.17	-13.59
-0.662	-10.7	-12.94
-0.672	-10.23	-12.4
-0.682	-9.823	-11.92
-0.692	-9.468	-11.47
-0.702	-9.151	-11.11
-0.712	-8.855	-10.78
-0.722	-8.617	-10.49
-0.732	-8.394	-10.23
-0.742	-8.19	-9.982
-0.752	-8.009	-9.767
-0.762	-7.85	-9.6
-0.772	-7.705	-9.423
-0.781	-7.564	-9.28
-0.791	-7.455	-9.133
-0.801	-7.351	-8.996
-0.811	-7.266	-8.866
-0.821	-7.189	-8.753
-0.831	-7.096	-8.67
-0.841	-7.058	-8.551
-0.851	-6.97	-8.464
-0.861	-6.914	-8.364
-0.871	-6.866	-8.291
-0.881	-6.836	-8.232
-0.891	-6.765	-8.173
-0.901	-6.74	-8.077
-0.911	-6.709	-8.034
-0.921	-6.689	-7.97
-0.931	-6.677	-7.908
-0.941	-6.626	-7.866
-0.951	-6.637	-7.818
-0.961	-6.593	-7.768
-0.971	-6.597	-7.73
-0.981	-6.576	-7.715
-0.991	-6.565	-7.675
-0.997	-5.351	-7.042
-0.989	-4.901	-6.128
-0.979	-4.597	-5.881
-0.969	-4.421	-5.695
-0.959	-4.218	-5.546
-0.95	-4.056	-5.395
-0.94	-3.928	-5.263
-0.93	-3.802	-5.17
-0.92	-3.716	-5.061
-0.91	-3.608	-4.96
-0.9	-3.504	-4.893
-0.89	-3.424	-4.821
-0.88	-3.358	-4.732
-0.87	-3.297	-4.657
-0.86	-3.219	-4.605
-0.85	-3.161	-4.497
-0.84	-3.108	-4.509
-0.83	-3.044	-4.408
-0.82	-2.998	-4.374
-0.81	-2.938	-4.295
-0.8	-2.901	-4.219
-0.79	-2.851	-4.18
-0.78	-2.798	-4.111
-0.77	-2.741	-4.08
-0.76	-2.688	-3.995
-0.75	-2.628	-3.947
-0.74	-2.579	-3.907
-0.73	-2.497	-3.854
-0.72	-2.394	-3.765
-0.711	-2.328	-3.668
-0.701	-2.175	-3.611
-0.691	-2.008	-3.493
-0.681	-1.812	-3.343
-0.671	-1.507	-3.157
-0.661	-1.142	-2.899
-0.651	-0.6428	-2.561
-0.641	0.04232	-2.07
-0.631	0.8891	-1.431
-0.621	1.983	-0.5532
-0.611	3.293	0.5373
-0.601	4.763	1.881
-0.591	6.16	3.533
-0.581	7.228	5.334
-0.571	7.727	7.252
-0.561	7.686	9.072
-0.551	7.301	10.67
-0.541	6.755	11.86
-0.531	6.186	12.54
-0.521	5.649	12.68
-0.511	5.179	12.41
-0.501	4.766	11.85
-0.491	4.434	11.08
-0.481	4.116	10.3
-0.472	3.851	9.563
-0.462	3.615	8.875
-0.452	3.427	8.25
-0.442	3.258	7.713
-0.432	3.11	7.252
-0.422	2.987	6.818
-0.412	2.879	6.487
-0.402	2.77	6.167
-0.392	2.678	5.878
-0.382	2.561	5.638
-0.372	2.502	5.415
-0.362	2.426	5.201
-0.352	2.365	5.021
-0.342	2.319	4.848
-0.332	2.25	4.709
-0.322	2.229	4.581
-0.312	2.188	4.438
-0.302	2.143	4.341
-0.292	2.112	4.237
-0.282	2.08	4.139
-0.272	2.034	4.031
-0.262	2.031	3.946
-0.252	2.016	3.886
-0.242	1.994	3.794
-0.233	1.983	3.718
-0.223	1.969	3.65
-0.213	1.955	3.591
-0.203	1.944	3.532
-0.193	1.957	3.481
-0.183	1.946	3.441
-0.173	1.932	3.385
-0.163	1.932	3.335
-0.153	1.932	3.284
-0.143	1.919	3.267
-0.133	1.946	3.227
-0.123	1.94	3.188
-0.113	1.926	3.149
-0.103	1.911	3.125
-0.093	1.932	3.076
-0.083	1.93	3.058
-0.073	1.943	3.025
-0.063	1.956	2.988
-0.053	1.949	2.987
-0.043	1.949	2.976
-0.033	1.965	2.95
-0.023	1.986	2.904
-0.013	1.976	2.903
-0.004	1.507	2.777
-0.001	1.376	2.247
-0.001	1.278	2.148
-0.001	1.219	2.042
-0.001	1.151	1.991
-0.001	1.117	1.919
-0.001	1.064	1.862
-0.001	1.019	1.815
-0.001	0.9959	1.768
-0.001	0.9552	1.712

## Sheet: Fig 3b
Light-driven alcohol splitting
Time (h)	Co3TPS2/H2 (μmol)			Mean	SD	Co3TPS2/CH3CHO (μmol)			Mean	SD	CoBDT2/H2 (μmol)			Mean	SD	CoBDT2/CH3CHO (μmol)			Mean	SD
0	0	0	0	0	0	0	0	0	0	0	0	0	0	0	0	0	0	0	0	0
2	1.5	1.57	1.51	1.53	0.0393	2.37	2.21	2.29	2.29	0.0825	0.017	0.0482	0.0286	0.0313	0.0158	0.6	0.52	0.56	0.56	0.04
4	2.77	2.57	2.53	2.62	0.13	2.84	3.68	3.62	3.38	0.467	0.104	0.0625	0.134	0.1	0.0359	0.63	0.61	0.6	0.613	0.0153
6	3.68	4.02	3.97	3.89	0.189	4.92	3.85	4.27	4.34	0.538	0.251	0.125	0.268	0.215	0.0781	1.07	1.14	1.02	1.08	0.0603
8	4.51	4.91	4.87	4.76	0.22	5.65	5.82	6.01	5.83	0.181	0.296	0.152	0.375	0.274	0.113	1.07	1.19	1.24	1.17	0.0853
10	5.47	5.8	5.76	5.68	0.182	6.96	6.68	6.6	6.74	0.191	0.296	0.17	0.42	0.3	0.125	1.16	1.19	1.37	1.24	0.111
12	6.29	6.66	6.72	6.56	0.232	8.85	8.27	8.03	8.38	0.421	0.296	0.179	0.446	0.307	0.134	1.35	1.35	1.53	1.24	0.105

## Sheet: Fig 3c
Control catalysis showing hydrogen production
	H2 (μL) with ADH/NAD+			Mean	SD	H2 (μL) with ADH/NAD+/DTQ			Mean	SD	H2 (μL) with NADH			Mean	SD	H2 (μL) with ADH/NAD+/DTQ			Mean	SD
Co3TPS2	225	216	255	232	20.4	38	39	46	41	4.36	39	41	40	40	1	10	12	11.5	11.2	1.04
CoBDT2	7	10	4	7	3	2.6	4	3.4	3.33	0.702	31	34	32	32.3	1.53	22	26	26	24.7	2.31

## Sheet: Fig3d
Luminescence spectra family of PNQ (0.1 mM), Co3TPS2 (0.1 mM) and NADH (0.1 mM) upon the addition of DTQ
Wavelength (nm)	Relative Intensity
400	0.06203	0.05818	0.0549	0.05381	0.05364	0.05132	0.05114
402	0.07539	0.07001	0.06626	0.06362	0.06294	0.06137	0.06019
404	0.08845	0.08085	0.07734	0.07546	0.07415	0.07125	0.07049
406	0.10489	0.09871	0.0914	0.08942	0.08809	0.08455	0.08299
408	0.12434	0.11503	0.10743	0.10436	0.10211	0.0977	0.09625
410	0.14418	0.1331	0.1234	0.12015	0.11824	0.11024	0.10711
412	0.16844	0.15328	0.14281	0.13708	0.13486	0.12891	0.12428
414	0.18689	0.1734	0.16186	0.15762	0.15263	0.14478	0.14021
416	0.21613	0.19904	0.18682	0.17795	0.17404	0.16349	0.15867
418	0.24827	0.22711	0.21123	0.20294	0.19721	0.18735	0.17861
420	0.27885	0.25603	0.23442	0.22697	0.2201	0.20961	0.20207
422	0.30811	0.28364	0.26456	0.25356	0.24684	0.23162	0.22399
424	0.34367	0.31263	0.29012	0.27933	0.2715	0.25435	0.24667
426	0.37797	0.34435	0.32194	0.31081	0.30102	0.28062	0.2678
428	0.41277	0.37952	0.35031	0.3387	0.32692	0.30699	0.29523
430	0.45212	0.41303	0.38115	0.36921	0.35835	0.33534	0.32152
432	0.48621	0.44527	0.41064	0.3983	0.38583	0.3585	0.34581
434	0.52044	0.47997	0.43953	0.42573	0.41641	0.38443	0.37351
436	0.55111	0.50311	0.47185	0.45505	0.43711	0.41127	0.39423
438	0.58429	0.53166	0.49063	0.47285	0.46336	0.42684	0.41764
440	0.60094	0.54852	0.50744	0.48811	0.47525	0.44741	0.42888
442	0.61631	0.56418	0.52338	0.50332	0.48876	0.45704	0.43914
444	0.62728	0.57446	0.5324	0.51175	0.50006	0.46454	0.45028
446	0.68605	0.62553	0.58394	0.55924	0.54094	0.508	0.48928
448	0.77266	0.71007	0.65733	0.63525	0.61274	0.57532	0.55304
450	0.85886	0.78264	0.72917	0.69802	0.67882	0.6353	0.61103
452	0.92174	0.84328	0.78098	0.74828	0.73606	0.68381	0.65736
454	0.96952	0.88759	0.82064	0.79136	0.77375	0.71976	0.6882
456	0.99104	0.90374	0.8357	0.80624	0.79238	0.72954	0.71354
458	0.99619	0.91153	0.84497	0.81387	0.79147	0.74198	0.71129
460	1	0.91807	0.84531	0.80891	0.79643	0.74634	0.71562
462	0.99115	0.90593	0.83917	0.81022	0.79138	0.73365	0.7129
464	0.98488	0.9065	0.84235	0.80931	0.78967	0.73406	0.7043
466	0.98018	0.90034	0.83482	0.80553	0.78187	0.7301	0.70808
468	0.97884	0.89889	0.83738	0.80258	0.78525	0.73118	0.70573
470	0.97021	0.89513	0.83165	0.80399	0.7828	0.73212	0.70649
472	0.97486	0.89513	0.83084	0.80488	0.78775	0.73565	0.70559
474	0.97548	0.89604	0.8314	0.80201	0.78663	0.73901	0.71123
476	0.96761	0.89312	0.8376	0.80254	0.78571	0.73951	0.71386
478	0.96691	0.89539	0.83927	0.8102	0.79164	0.74117	0.71599
480	0.96822	0.89118	0.83678	0.81324	0.79215	0.7445	0.72171
482	0.9701	0.89601	0.83676	0.80943	0.79064	0.74545	0.72175
484	0.96557	0.89196	0.83664	0.81602	0.80329	0.75789	0.72626
486	0.96138	0.89249	0.84255	0.81538	0.80172	0.75543	0.73398
488	0.95772	0.89019	0.84618	0.82172	0.80701	0.75932	0.73933
490	0.95379	0.89478	0.84489	0.81862	0.81111	0.76627	0.7469
492	0.94557	0.88522	0.84548	0.82252	0.8131	0.77497	0.75132
494	0.94366	0.88575	0.85367	0.82713	0.81665	0.77758	0.76467
496	0.936	0.88514	0.85245	0.82782	0.82623	0.78496	0.77119
498	0.92757	0.88762	0.85711	0.83502	0.82937	0.79157	0.78247
500	0.92286	0.8829	0.86198	0.83612	0.83778	0.80323	0.7909
502	0.91717	0.8884	0.8647	0.84049	0.84521	0.81001	0.80029
504	0.91809	0.87882	0.86839	0.84761	0.84898	0.8188	0.80677
506	0.91064	0.88047	0.86486	0.84886	0.85769	0.82488	0.82351
508	0.89864	0.87725	0.86853	0.85131	0.86389	0.83987	0.83381
510	0.8946	0.87817	0.87393	0.85905	0.87508	0.85009	0.84484
512	0.88437	0.88116	0.87323	0.86726	0.88572	0.85867	0.85342
514	0.88352	0.87537	0.88182	0.86728	0.88997	0.87447	0.87006
516	0.87409	0.87631	0.88883	0.88042	0.89168	0.87531	0.88726
518	0.87041	0.87257	0.88688	0.8786	0.90351	0.88909	0.88558
520	0.85992	0.86834	0.88965	0.89273	0.91499	0.90234	0.90366
522	0.85431	0.87698	0.89452	0.89728	0.91918	0.90906	0.91798
524	0.84712	0.87339	0.90414	0.9056	0.92362	0.92945	0.92864
526	0.83631	0.87073	0.90829	0.90586	0.93575	0.93194	0.93655
528	0.83164	0.86993	0.90531	0.91331	0.94189	0.94095	0.94826
530	0.82313	0.86573	0.90617	0.9146	0.95	0.9479	0.96026
532	0.81416	0.86452	0.90882	0.91553	0.95386	0.95355	0.96925
534	0.8071	0.86111	0.90921	0.91895	0.95936	0.9617	0.97267
536	0.79683	0.85956	0.9066	0.92184	0.96471	0.97155	0.98915
538	0.79199	0.85151	0.9123	0.9235	0.96851	0.97898	0.99221
540	0.7811	0.85158	0.91446	0.92886	0.97062	0.98708	0.99429
542	0.77587	0.84234	0.90819	0.92592	0.96616	0.97996	1.00085
544	0.76745	0.84098	0.90766	0.92068	0.96685	0.98971	1.00454
546	0.75549	0.83188	0.90289	0.92578	0.97153	0.99215	1.00566
548	0.74572	0.82458	0.9027	0.91916	0.97275	0.99041	1.00821
550	0.74153	0.82078	0.89218	0.92029	0.97016	0.98979	1.01125
552	0.73406	0.81217	0.89612	0.90863	0.96654	0.99356	1.01569
554	0.7166	0.80204	0.88674	0.91548	0.96291	0.98818	1.01477
556	0.70154	0.8017	0.88841	0.90964	0.9664	0.98319	1.01384
558	0.69644	0.79081	0.8744	0.90306	0.95626	0.98703	1.0138
560	0.69221	0.78207	0.87176	0.88999	0.95637	0.98484	1.00903
562	0.67783	0.77657	0.86884	0.89151	0.94655	0.97632	1.0055
564	0.6724	0.76278	0.85551	0.88265	0.948	0.97867	1.00457
566	0.66114	0.76413	0.85524	0.87647	0.93566	0.9654	0.99488
568	0.65191	0.74779	0.85026	0.87051	0.92582	0.95816	0.99
570	0.64738	0.74334	0.83754	0.86268	0.91813	0.95931	0.98475
572	0.63712	0.73782	0.83113	0.85956	0.92095	0.95441	0.98161
574	0.62697	0.72646	0.82407	0.85741	0.91654	0.9527	0.97577
576	0.61693	0.71176	0.80896	0.84027	0.90473	0.94246	0.97082
578	0.60951	0.71162	0.8059	0.83533	0.89765	0.93511	0.96434
580	0.59719	0.70074	0.79602	0.82732	0.88675	0.91817	0.94832
582	0.59361	0.69251	0.77868	0.81794	0.87377	0.91205	0.94689
584	0.58267	0.67599	0.77824	0.81253	0.86442	0.90617	0.9312
586	0.56798	0.66959	0.76301	0.79547	0.85886	0.89044	0.92315
588	0.56012	0.65341	0.76122	0.78249	0.84238	0.88181	0.90921
590	0.547	0.64988	0.74814	0.77603	0.83321	0.87212	0.90215
592	0.54303	0.63279	0.74041	0.76214	0.82774	0.85418	0.89188
594	0.53413	0.62597	0.72088	0.75401	0.81155	0.84578	0.87127
596	0.52117	0.62042	0.71449	0.7379	0.79131	0.83588	0.86791
598	0.50997	0.60351	0.69142	0.72972	0.78928	0.82517	0.85019
600	0.49625	0.58925	0.68721	0.714	0.77299	0.80643	0.83775
602	0.48601	0.57436	0.67316	0.70035	0.75962	0.79584	0.82201
604	0.47241	0.56573	0.66059	0.69105	0.74199	0.78357	0.8063
606	0.46233	0.56292	0.65129	0.68161	0.73285	0.76472	0.7955
608	0.45407	0.54637	0.64092	0.66266	0.71499	0.75186	0.77804
610	0.4492	0.53553	0.61989	0.63972	0.70525	0.72954	0.76474
612	0.43421	0.5236	0.6124	0.63471	0.68492	0.71875	0.74847
614	0.42663	0.50605	0.59271	0.6203	0.66995	0.70528	0.73264
616	0.41563	0.49495	0.57686	0.60699	0.65245	0.69233	0.71024
618	0.39865	0.48851	0.56301	0.58767	0.63915	0.67113	0.70048
620	0.38605	0.47221	0.55799	0.57992	0.62579	0.65994	0.68014
622	0.38084	0.45675	0.54259	0.56278	0.61145	0.64439	0.67178
624	0.36891	0.44585	0.52138	0.54593	0.59529	0.62903	0.64658
626	0.36259	0.43343	0.5122	0.53105	0.57796	0.61405	0.63149
628	0.35	0.41892	0.49954	0.51804	0.5641	0.59167	0.61751
630	0.33457	0.41493	0.47902	0.50511	0.54678	0.57719	0.59699
632	0.332	0.39375	0.45892	0.49318	0.52898	0.56393	0.57503
634	0.31127	0.38071	0.4493	0.47597	0.51682	0.54083	0.56466
636	0.30578	0.37168	0.43504	0.45959	0.49705	0.52631	0.54956
638	0.29745	0.3644	0.42764	0.45022	0.4853	0.50756	0.53759
640	0.28821	0.34471	0.4111	0.4294	0.46531	0.4959	0.51157
642	0.27906	0.33684	0.3966	0.41749	0.45682	0.47744	0.49119
644	0.26296	0.32097	0.38028	0.40287	0.43629	0.46339	0.48281
646	0.25649	0.30851	0.36734	0.38187	0.4226	0.44407	0.46084
648	0.24858	0.30327	0.35534	0.374	0.40237	0.42949	0.44876
650	0.23249	0.29265	0.34376	0.35721	0.39169	0.41342	0.4303
652	0.2301	0.28269	0.33143	0.34466	0.38094	0.40661	0.42164
654	0.22125	0.27366	0.32315	0.33185	0.37223	0.39082	0.40922
656	0.22012	0.2679	0.31236	0.32803	0.36269	0.37419	0.39785
658	0.20738	0.25469	0.29942	0.31233	0.339	0.36859	0.38593
660	0.20572	0.24312	0.29736	0.3123	0.33921	0.35549	0.37599
662	0.19878	0.24272	0.29502	0.30231	0.33177	0.35549	0.36769
664	0.20102	0.23865	0.28248	0.30079	0.3279	0.34229	0.35445
666	0.20063	0.23187	0.28479	0.29655	0.32343	0.34175	0.353
668	0.19601	0.23484	0.28139	0.29638	0.31552	0.34144	0.34886
670	0.19331	0.23222	0.27722	0.2969	0.3204	0.33927	0.34294
672	0.19895	0.2314	0.28304	0.28376	0.31878	0.3334	0.35235
674	0.19356	0.23378	0.2777	0.29492	0.32336	0.33299	0.34395
676	0.20485	0.23547	0.27976	0.2896	0.31038	0.32858	0.34467
678	0.20022	0.23751	0.28142	0.29454	0.31871	0.32937	0.35188
680	0.1862	0.22479	0.262	0.27588	0.30299	0.3206	0.33406
682	0.18325	0.22502	0.27112	0.27779	0.30631	0.32487	0.33542
684	0.18828	0.23421	0.27351	0.28212	0.30666	0.32453	0.33181
686	0.18902	0.22867	0.27125	0.28763	0.29988	0.3222	0.33212
688	0.19004	0.22285	0.2697	0.27597	0.30119	0.31743	0.33036
690	0.18973	0.22362	0.27016	0.27617	0.30669	0.3293	0.32712
692	0.19291	0.22652	0.26264	0.28087	0.29958	0.31931	0.32402
694	0.18699	0.2269	0.26682	0.27239	0.29551	0.31417	0.31993
696	0.18378	0.22074	0.26132	0.27177	0.28551	0.31725	0.31925
698	0.17784	0.21863	0.25654	0.26324	0.28471	0.3149	0.31617
700	0.1778	0.21812	0.25291	0.26915	0.29029	0.30212	0.32452
702	0.17513	0.21201	0.25312	0.26419	0.28606	0.30246	0.30187
704	0.16956	0.21127	0.24369	0.26523	0.2787	0.2997	0.2962
706	0.17497	0.20608	0.2325	0.25615	0.27067	0.29186	0.30392
708	0.16971	0.20181	0.2407	0.23549	0.27041	0.27554	0.29399
710	0.17827	0.19303	0.23006	0.25104	0.26123	0.2854	0.28082
712	0.16267	0.19139	0.22767	0.23973	0.24847	0.27637	0.27979
714	0.16278	0.19632	0.21416	0.22638	0.24732	0.2632	0.26846
716	0.1547	0.18368	0.21943	0.22906	0.24861	0.25774	0.26521
718	0.15776	0.17896	0.21605	0.22557	0.24289	0.24442	0.25385
720	0.14497	0.17774	0.21061	0.20965	0.23395	0.23877	0.24519
722	0.13861	0.17436	0.20349	0.20988	0.22489	0.23251	0.23901
724	0.14363	0.17318	0.19233	0.20097	0.21207	0.22503	0.23238
726	0.12642	0.16379	0.18578	0.19445	0.20593	0.21436	0.22181
728	0.12111	0.15636	0.18945	0.18651	0.19993	0.2173	0.22343
730	0.12223	0.14854	0.18207	0.18594	0.19757	0.2005	0.21092
732	0.12236	0.1445	0.16789	0.17276	0.19211	0.19726	0.21438
734	0.12281	0.13549	0.17269	0.15869	0.18173	0.19019	0.20215
736	0.11195	0.13598	0.16685	0.16062	0.17781	0.20001	0.1918
738	0.11847	0.13519	0.15908	0.15908	0.16959	0.17118	0.18727
740	0.11103	0.13171	0.14938	0.15221	0.17089	0.17939	0.18289
742	0.10459	0.13053	0.15019	0.15211	0.16638	0.17108	0.18274
744	0.1014	0.12389	0.14004	0.15509	0.16217	0.1589	0.1745
746	0.10201	0.11678	0.13797	0.14176	0.15633	0.15804	0.16655
748	0.09442	0.1059	0.11679	0.14767	0.15123	0.15004	0.16053
750	0.0972	0.11105	0.13277	0.12636	0.14745	0.15014	0.15221
752	0.08667	0.11061	0.13626	0.12052	0.14553	0.15459	0.15092
754	0.08919	0.10604	0.1184	0.12941	0.13525	0.15143	0.14356
756	0.09011	0.09153	0.1127	0.12235	0.13482	0.14	0.14
758	0.0741	0.10526	0.11385	0.11459	0.13544	0.1325	0.1325
760	0.07699	0.09906	0.10522	0.11856	0.12601	0.13499	0.14166
762	0.06745	0.09784	0.10504	0.1181	0.1293	0.1261	0.1341
764	0.0764	0.08834	0.1039	0.11168	0.12362	0.1264	0.1289
766	0.07258	0.08303	0.09638	0.11148	0.10538	0.12193	0.12251
768	0.0771	0.08224	0.09736	0.10613	0.10069	0.11943	0.12941
770	0.07516	0.07138	0.09308	0.10566	0.10755	0.11383	0.11321
772	0.06744	0.08578	0.08611	0.09789	0.10117	0.10641	0.11492
774	0.06053	0.07107	0.09386	0.09658	0.09114	0.09896	0.10814
776	0.06382	0.0663	0.0858	0.08226	0.09927	0.10707	0.10069
778	0.07354	0.06839	0.08493	0.08935	0.09266	0.10148	0.09523
780	0.06238	0.0551	0.07807	0.0861	0.0884	0.09414	0.11021
782	0.05129	0.06481	0.06322	0.08429	0.08151	0.09065	0.08827
784	0.05475	0.07492	0.07739	0.08357	0.08851	0.0988	0.09263
786	0.05069	0.05708	0.07583	0.07497	0.07455	0.08435	0.09414
788	0.05543	0.06474	0.07538	0.07937	0.07671	0.08602	0.09046
790	0.04669	0.05401	0.07552	0.07415	0.08651	0.08284	0.0801
792	0.04596	0.05165	0.06397	0.06823	0.08055	0.08576	0.08861
794	0.05708	0.05216	0.05462	0.07037	0.07628	0.07135	0.08366
796	0.03983	0.05055	0.0628	0.07812	0.07353	0.06689	0.07965
798	0.04353	0.04937	0.0584	0.06902	0.06742	0.05999	0.08866
800	0.04265	0.0576	0.05484	0.06314	0.0637	0.06037	0.06591

## Sheet: Fig 4a
Hydrogen evolution (μL) as a function of the concentration of ADH
Time (h)	10 U/mL ADH			Mean	SD	6 U/mL ADH			Mean	SD	2 U/mL ADH			Mean	SD
0	0	0	0	0	0	0	0	0	0	0	0	0	0	0	0
2	33.6	35.2	33.8	34.2	0.881	22.2	30.8	33.1	28.7	5.75	18	23.2	22.5	21.2	2.81
4	62	57.5	56.6	58.7	2.91	61	58.3	61.3	60.2	1.65	35	48.3	46	43.1	7.11
6	82.5	90	89	87.2	4.07	88	76.2	93.4	85.9	8.8	52.5	66.2	62.2	60.3	7.04
9	116	120	115	117	2.61	116	106	116	113	5.86	82	96	87	88.3	7.09
12	141	149	151	147	5.19	139	126	137	134	7.09	100	116	104	107	8.33
18	174	186	196	185	10.8	174	159	178	170	10.2	135	149	131	138	9.45
24	202	210	230	214	14.9	201	176	204	194	15.2	149	160	142	150	9.11
30	213	213	242	223	16.8	210	187	224	207	18.7	157	167	152	159	7.6
36	221	216	251	229	19	220	196	232	216	18.3	166	176	162	168	7.17
42	225	216	255	232	20.4	224	200	236	220	18.3	174	180	168	174	6

## Sheet: Fig 4b
Hydrogen evolution (μL) as a function of the concentration of NAD+
Time (h)	2.0 mM NAD+			Mean	SD	1.5 mM NAD+			Mean	SD	1.0 mM NAD+			Mean	SD
0	0	0	0	0	0	0	0	0	0	0	0	0	0	0	0
2	33.6	35.2	33.8	34.2	0.881	25.9	30.6	22.6	26.4	4.02	12.9	16.8	19.5	16.4	3.32
4	62	57.5	56.6	58.7	2.91	52	50.8	56.9	53.2	3.23	30	30.6	34.1	31.6	2.22
6	82.5	90	89	87.2	4.07	64	69.2	70	67.7	3.26	48.9	55.8	52.3	52.3	3.45
9	116	120	115	117	2.61	86	93	98.3	92.4	6.17	66	73	71	70	3.61
12	141	149	151	147	5.19	107	114	122	114	7.51	82	92	85	86.3	5.13
18	174	186	196	185	10.8	129	135	147	137	9.25	104	115	105	108	5.98
24	202	210	230	214	14.9	146	156	169	157	11.4	113	130	114	119	9.57
30	213	213	242	223	16.8	162	170	182	171	10.1	123	141	122	128	10.1
36	221	216	251	229	19	166	175	189	177	11.6	131	145	129	135	8.72
42	225	216	255	232	20.4	170	180	202	184	16.4	137	149	134	140	8.5

## Sheet: Fig 4c
Hydrogen evolution (μL) as a function of the concentration of Co3TPS2
Time (h)	20 μM Co3TPS2			Mean	SD	15 μM Co3TPS2			Mean	SD	10 μM Co3TPS2			Mean	SD
0	0	0	0	0	0	0	0	0	0	0	0	0	0	0	0
2	33.6	35.2	33.8	34.2	0.881	22.5	24.6	21	22.7	1.81	22.5	10.8	18.2	17.2	5.92
4	62	57.5	56.6	58.7	2.91	49.8	49.3	54	51	2.58	42	32	35.3	36.4	5.1
6	82.5	90	89	87.2	4.07	62.5	64.5	67.5	64.8	2.52	52	40.8	43.1	45.3	5.93
9	116	120	115	117	2.61	86	90	95	90	4.51	72	58	60	63.3	7.57
12	141	149	151	147	5.19	106	108	120	111	7.57	81	68	71	73.3	6.81
18	174	186	196	185	10.8	126	130	149	135	12.3	95.3	80	85.4	86.9	7.76
24	202	210	230	214	14.9	137	151	163	150	12.8	102	91	96	96.3	5.51
30	213	213	242	223	16.8	140	157	171	156	15.5	108	97	101	102	5.57
36	221	216	251	229	19	144	164	180	163	18	111	100	103	105	5.69
42	225	216	255	232	20.4	148	165	185	166	18.5	115	101	105	107	7.21

## Sheet: Fig 4d
Hydrogen evolution (μL) as a function of the concentration of PNQ
Time (h)	0.500 mM PNQ			Mean	SD	0.250 mM PNQ			Mean	SD	0.125 mM PNQ			Mean	SD
0	0	0	0	0	0	0	0	0	0	0	0	0	0	0	0
2	33.6	35.2	33.8	34.2	0.881	32	36.1	33	33.7	2.13	24	28.5	22.5	25	3.14
4	62	57.5	56.6	58.7	2.91	66	60.8	66	64.3	3	54	58.8	46	52.9	6.45
6	82.5	90	89	87.2	4.07	97.6	79.1	92.1	89.6	9.53	70.8	79	62.2	70.7	8.43
9	116	120	115	117	2.61	119	105	114	113	7.09	96	105	89	96.7	8.02
12	141	149	151	147	5.19	131	126	137	131	5.51	119	124	107	116.7	8.74
18	174	186	196	185	10.8	174	160	171	168	7.28	144	144	130.7	139.6	7.71
24	202	210	230	214	14.9	187	176	183	182	5.64	160	162	143	155	10.4
30	213	213	242	223	16.8	196	183	190	190	6.51	173	173	152	166	12.1
36	221	216	251	229	19	200	187	198	195	7	170	180	160	170	10
42	225	216	255	232	20.4	206	189	204	200	9.48	174	183	164	174	9.5

## Sheet: Fig 5a
Isothermal titration calorimetry tests
Co3TPS2+PNQ		Co3TPS2/PNQ+NADH		Co3TPS2+ADH
Molar ratio	Injectant (kcal/mol)	Molar ratio	Injectant (kcal/mol)	Molar ratio	Injectant (kcal/mol)
0.08511	-11.805	0.21277	-56.7258	0.15957	-108.327
0.25804	-11.8337	0.4278	-51.9678	0.32085	-108.752
0.43468	-11.3915	0.64511	-46.6551	0.48383	-109.205
0.6151	-11.4379	0.86474	-37.7254	0.64856	-107.09
0.79937	-10.3332	1.08671	-31.0408	0.81503	-105.341
0.98759	-8.54299	1.31103	-26.1771	0.98327	-101.398
1.17983	-6.72819	1.53775	-22.7863	1.15331	-94.4473
1.37619	-5.46381	1.76687	-20.0448	1.32515	-92.467
1.57674	-4.92814	1.99843	-17.2352	1.49883	-86.9087
1.78159	-4.53621	2.23246	-14.7461	1.67434	-85.6598
1.99081	-3.88019			1.85173	-84.5379
2.20451	-3.55034			2.03101	-83.375
				2.21219	-81.8419
				--	--

## Sheet: Fig 5b
UV-Vis absorption difference spectra of PNQ (0.1 mM) and Co3TPS2 (0.1 mM) upon the addition of NADH
Wavelength (nm)	ΔAbs
800	0	0.0042	0.0068	0.007	0.0097	0.0103	0.0106	-0.0008	0.0012	0.0024
798	0	0.0039	0.0063	0.0073	0.0098	0.0101	0.0106	-0.0007	0.0011	0.0021
796	0	0.0041	0.0065	0.0076	0.01	0.01	0.0106	-0.0002	0.0016	0.0023
794	0	0.0038	0.0062	0.0068	0.0095	0.01	0.0106	-0.001	0.0008	0.0021
792	0	0.0043	0.0061	0.007	0.0094	0.0104	0.0106	-0.0008	0.0011	0.002
790	0	0.0043	0.0063	0.0072	0.0092	0.01	0.0104	-0.0002	0.0011	0.0019
788	0	0.0042	0.0062	0.0072	0.0092	0.0103	0.0106	-0.0003	0.0016	0.0021
786	0	0.0043	0.0061	0.0067	0.0094	0.0098	0.0107	-0.0005	0.0012	0.0021
784	0	0.004	0.0057	0.007	0.0091	0.0094	0.0101	-0.0008	0.0008	0.002
782	0	0.004	0.006	0.0072	0.0088	0.0094	0.0097	-0.001	0.001	0.0016
780	0	0.0037	0.0057	0.0067	0.009	0.0096	0.0103	-0.0009	0.0009	0.0018
778	0	0.0038	0.0057	0.0066	0.0085	0.0092	0.0098	-0.0009	0.0008	0.0014
776	0	0.004	0.0059	0.0071	0.0091	0.0099	0.0099	-0.0004	0.001	0.002
774	0	0.0036	0.0058	0.0062	0.0088	0.0091	0.0095	-0.0007	0.0009	0.0017
772	0	0.0037	0.0057	0.0065	0.0086	0.0093	0.0096	-0.0006	0.0008	0.0016
770	0	0.0034	0.0057	0.0068	0.0091	0.0091	0.0094	-0.0007	0.001	0.0016
768	0	0.0033	0.0057	0.0068	0.009	0.0094	0.0099	-0.0007	0.001	0.0016
766	0	0.0036	0.0058	0.0068	0.009	0.009	0.0097	-0.0006	0.0008	0.0016
764	0	0.0036	0.0058	0.0068	0.0089	0.0094	0.0097	-0.0005	0.0013	0.0019
762	0	0.003	0.0054	0.0068	0.009	0.0087	0.0096	-0.0006	0.0007	0.0015
760	0	0.003	0.0053	0.0063	0.0083	0.0084	0.0092	-0.0007	0.0007	0.0013
758	0	0.0031	0.0051	0.0068	0.0082	0.0088	0.0093	-0.0006	0.001	0.0013
756	0	0.0031	0.005	0.0064	0.0084	0.0084	0.0091	-0.0008	0.0011	0.0012
754	0	0.0032	0.0052	0.007	0.0083	0.0086	0.0093	-0.0005	0.0012	0.0012
752	0	0.003	0.0056	0.0068	0.0085	0.0088	0.0092	-0.0003	0.0009	0.0015
750	0	0.0033	0.0053	0.0067	0.0085	0.0087	0.0095	-0.0001	0.0011	0.0016
748	0	0.0029	0.0047	0.0067	0.0083	0.0083	0.0089	-0.0005	0.0008	0.0012
746	0	0.0029	0.0052	0.0067	0.0079	0.0079	0.0087	-0.0004	0.0013	0.0012
744	0	0.0025	0.0048	0.0066	0.0081	0.0083	0.0091	-0.0005	0.001	0.0013
742	0	0.0028	0.0051	0.0065	0.0079	0.0081	0.0089	-0.0004	0.0008	0.0012
740	0	0.0022	0.0049	0.0062	0.0077	0.0076	0.0089	-0.0006	0.0007	0.0009
738	0	0.0024	0.0046	0.0066	0.0075	0.0075	0.0085	-0.0006	0.0008	0.0011
736	0	0.0027	0.0048	0.0066	0.0076	0.0081	0.0085	-0.0004	0.001	0.001
734	0	0.0025	0.0048	0.0065	0.0076	0.0076	0.0083	-0.0003	0.0009	0.0009
732	0	0.0026	0.0047	0.0063	0.0077	0.0074	0.0081	-0.0002	0.0009	0.0012
730	0	0.0017	0.0039	0.0057	0.0071	0.0067	0.0073	-0.001	0.0004	0.0005
728	0	0.0019	0.0043	0.0059	0.0072	0.007	0.0079	-0.0005	0.0006	0.0008
726	0	0.0022	0.0044	0.0056	0.0068	0.0066	0.0074	-0.0005	0.0005	0.0008
724	0	0.002	0.0039	0.0056	0.0067	0.0064	0.0073	-0.0007	0.0003	0.0008
722	0	0.0021	0.0038	0.0055	0.0062	0.0063	0.0065	-0.0006	0.0004	0.0006
720	0	0.0019	0.0036	0.0052	0.006	0.006	0.0065	-0.0006	0.0002	0.0004
718	0	0.0016	0.0032	0.0049	0.0057	0.0056	0.0064	-0.0007	0.0004	0.0006
716	0	0.0019	0.0035	0.0049	0.0057	0.0058	0.0061	-0.0006	0.0006	0.0006
714	0	0.0016	0.0032	0.0046	0.0053	0.0052	0.0056	-0.0003	0.0004	0
712	0	0.0014	0.0025	0.0041	0.0043	0.0043	0.0046	-0.0008	-0.0001	0.0002
710	0	0.0012	0.0023	0.0037	0.0042	0.0041	0.0043	-0.0009	0.0001	-0.0002
708	0	0.0013	0.0024	0.0037	0.0041	0.0041	0.0044	-0.0007	0	-0.0001
706	0	0.0012	0.0017	0.003	0.0032	0.0033	0.0032	-0.0008	-0.0003	-0.0004
704	0	0.0004	0.0015	0.0025	0.0029	0.0027	0.0025	-0.0013	-0.0002	-0.0006
702	0	0.0002	0.0014	0.0021	0.0025	0.002	0.0019	-0.0009	-0.0003	-0.0006
700	0	0.0003	0.001	0.0014	0.0016	0.0013	0.001	-0.0009	-0.0003	-0.0008
698	0	-0.0007	0.0004	0.0005	0.0008	0.0003	0.0001	-0.001	-0.001	-0.0012
696	0	-0.0007	-0.0003	0.0001	0.0002	-0.0004	-0.0008	-0.0011	-0.0008	-0.0014
694	0	-0.0015	-0.0011	-0.0009	-0.001	-0.0017	-0.0024	-0.0014	-0.0011	-0.002
692	0	-0.0019	-0.0016	-0.0019	-0.0016	-0.0028	-0.0037	-0.0012	-0.0013	-0.0022
690	0	-0.0026	-0.0025	-0.0029	-0.0029	-0.004	-0.005	-0.0013	-0.0016	-0.0026
688	0	-0.0036	-0.0034	-0.0045	-0.0042	-0.0056	-0.007	-0.0016	-0.002	-0.0032
686	0	-0.0041	-0.0042	-0.0054	-0.0054	-0.0073	-0.0089	-0.0019	-0.0021	-0.0039
684	0	-0.0058	-0.0057	-0.0073	-0.0074	-0.0094	-0.0113	-0.0021	-0.0027	-0.0045
682	0	-0.006	-0.0069	-0.0085	-0.0089	-0.0113	-0.0138	-0.0022	-0.0033	-0.005
680	0	-0.0077	-0.008	-0.0106	-0.0112	-0.0136	-0.0163	-0.0025	-0.0034	-0.0064
678	0	-0.0084	-0.0095	-0.012	-0.013	-0.0155	-0.0191	-0.0027	-0.0038	-0.0064
676	0	-0.0099	-0.0109	-0.0142	-0.0148	-0.0184	-0.0215	-0.003	-0.005	-0.008
674	0	-0.0116	-0.0123	-0.0155	-0.017	-0.0204	-0.0242	-0.0029	-0.0051	-0.008
672	0	-0.0117	-0.0139	-0.0174	-0.0183	-0.0222	-0.0265	-0.0029	-0.0056	-0.0089
670	0	-0.0126	-0.0143	-0.0184	-0.0198	-0.0241	-0.0284	-0.0034	-0.006	-0.0093
668	0	-0.0129	-0.0147	-0.0194	-0.0201	-0.0249	-0.0302	-0.0032	-0.0055	-0.0096
666	0	-0.0134	-0.0159	-0.0206	-0.0219	-0.0259	-0.0315	-0.0033	-0.0059	-0.0098
664	0	-0.0136	-0.0151	-0.0199	-0.0212	-0.0263	-0.0317	-0.0024	-0.0057	-0.0092
662	0	-0.013	-0.0155	-0.0201	-0.0221	-0.0265	-0.0315	-0.0028	-0.0062	-0.0094
660	0	-0.0136	-0.015	-0.0199	-0.0219	-0.0265	-0.0319	-0.0029	-0.0067	-0.0097
658	0	-0.0145	-0.0154	-0.0193	-0.0218	-0.0255	-0.0309	-0.0034	-0.0064	-0.0094
656	0	-0.0125	-0.0142	-0.0184	-0.0194	-0.0241	-0.0296	-0.0022	-0.0051	-0.0084
654	0	-0.0122	-0.0138	-0.0167	-0.0187	-0.0227	-0.0279	-0.0017	-0.0051	-0.008
652	0	-0.0108	-0.0131	-0.0159	-0.0172	-0.0213	-0.0265	-0.0015	-0.0044	-0.0075
650	0	-0.0108	-0.0128	-0.016	-0.0167	-0.0214	-0.0256	-0.0027	-0.0045	-0.0073
648	0	-0.0099	-0.0114	-0.0144	-0.0153	-0.0195	-0.0242	-0.0017	-0.0037	-0.0068
646	0	-0.0095	-0.011	-0.014	-0.0144	-0.0187	-0.0228	-0.0017	-0.0036	-0.0066
644	0	-0.0087	-0.0109	-0.013	-0.0146	-0.0176	-0.0217	-0.0016	-0.0035	-0.0062
642	0	-0.0091	-0.0104	-0.0129	-0.0137	-0.0169	-0.021	-0.002	-0.0037	-0.0064
640	0	-0.0093	-0.01	-0.0124	-0.0127	-0.0163	-0.0205	-0.0022	-0.0034	-0.006
638	0	-0.008	-0.0092	-0.012	-0.0124	-0.0157	-0.0196	-0.0014	-0.0032	-0.0055
636	0	-0.008	-0.0089	-0.0115	-0.0119	-0.0151	-0.018	-0.0014	-0.0033	-0.0057
634	0	-0.0077	-0.0092	-0.0117	-0.0122	-0.0147	-0.0188	-0.0022	-0.0036	-0.0062
632	0	-0.0072	-0.0084	-0.0108	-0.0112	-0.0141	-0.0175	-0.0014	-0.0035	-0.0052
630	0	-0.0069	-0.0079	-0.0099	-0.0106	-0.0132	-0.017	-0.0011	-0.0021	-0.0047
628	0	-0.0072	-0.0079	-0.0098	-0.0108	-0.0137	-0.0171	-0.0017	-0.0031	-0.0053
626	0	-0.0073	-0.008	-0.0102	-0.0106	-0.0136	-0.0165	-0.0012	-0.0031	-0.0051
624	0	-0.0064	-0.0079	-0.01	-0.01	-0.0131	-0.0162	-0.0011	-0.003	-0.0045
622	0	-0.0066	-0.0072	-0.0096	-0.01	-0.0129	-0.0162	-0.001	-0.0029	-0.0044
620	0	-0.0069	-0.0077	-0.0096	-0.0102	-0.0127	-0.0163	-0.0016	-0.0026	-0.0052
618	0	-0.0068	-0.0077	-0.0096	-0.0103	-0.0131	-0.0161	-0.0011	-0.0028	-0.0051
616	0	-0.0064	-0.0072	-0.0092	-0.0098	-0.0119	-0.0153	-0.0012	-0.0025	-0.0044
614	0	-0.0065	-0.0074	-0.0089	-0.0095	-0.0123	-0.0148	-0.0009	-0.003	-0.0042
612	0	-0.0064	-0.0072	-0.0093	-0.0096	-0.0123	-0.0151	-0.0012	-0.0023	-0.0047
610	0	-0.0067	-0.0074	-0.0085	-0.0099	-0.0117	-0.0154	-0.0014	-0.0025	-0.0045
608	0	-0.0064	-0.0077	-0.0095	-0.0092	-0.0123	-0.0151	-0.0009	-0.0025	-0.0046
606	0	-0.0061	-0.0073	-0.0083	-0.0091	-0.0118	-0.0141	-0.0012	-0.0018	-0.0043
604	0	-0.0063	-0.0072	-0.0083	-0.0092	-0.0117	-0.0141	-0.0008	-0.0024	-0.0044
602	0	-0.0061	-0.0074	-0.0081	-0.0087	-0.0113	-0.0147	-0.001	-0.0024	-0.0042
600	0	-0.006	-0.0073	-0.0079	-0.0088	-0.0118	-0.0142	-0.0014	-0.0025	-0.0047
598	0	-0.0066	-0.0069	-0.0081	-0.0086	-0.0114	-0.0138	-0.0015	-0.0025	-0.0045
596	0	-0.0062	-0.0071	-0.0079	-0.0082	-0.0112	-0.0134	-0.0009	-0.0019	-0.0044
594	0	-0.0059	-0.0065	-0.0075	-0.0079	-0.0108	-0.0131	-0.0007	-0.002	-0.0041
592	0	-0.0065	-0.007	-0.0081	-0.0082	-0.0112	-0.0131	-0.0014	-0.0028	-0.0046
590	0	-0.0058	-0.0066	-0.0075	-0.0078	-0.0104	-0.0129	-0.0014	-0.0023	-0.0042
588	0	-0.006	-0.0063	-0.0074	-0.0078	-0.0103	-0.0127	-0.0012	-0.0025	-0.0045
586	0	-0.0058	-0.0063	-0.0072	-0.0076	-0.0096	-0.0127	-0.0006	-0.0022	-0.0039
584	0	-0.0056	-0.0064	-0.0067	-0.0074	-0.0095	-0.0122	-0.001	-0.0021	-0.0041
582	0	-0.0055	-0.0064	-0.0069	-0.0071	-0.0099	-0.0117	-0.0011	-0.0023	-0.0043
580	0	-0.0055	-0.0058	-0.0068	-0.0069	-0.0094	-0.0118	-0.001	-0.0018	-0.0043
578	0	-0.0053	-0.0061	-0.0066	-0.0072	-0.009	-0.0109	-0.0005	-0.002	-0.004
576	0	-0.0057	-0.0056	-0.0067	-0.0071	-0.0091	-0.0116	-0.0014	-0.0022	-0.004
574	0	-0.0051	-0.0056	-0.0057	-0.0066	-0.0085	-0.0103	-0.0005	-0.0015	-0.0036
572	0	-0.0052	-0.0057	-0.0061	-0.0064	-0.0082	-0.0102	-0.001	-0.0016	-0.0035
570	0	-0.0049	-0.0052	-0.006	-0.0059	-0.008	-0.0097	-0.0006	-0.0019	-0.0031
568	0	-0.0046	-0.005	-0.0053	-0.0056	-0.0075	-0.0093	-0.0008	-0.0016	-0.0029
566	0	-0.0045	-0.005	-0.0055	-0.0054	-0.0075	-0.0094	-0.0007	-0.0017	-0.0036
564	0	-0.004	-0.0047	-0.0049	-0.005	-0.0069	-0.0088	-0.0006	-0.0018	-0.0035
562	0	-0.0044	-0.0044	-0.0044	-0.0049	-0.0063	-0.0083	-0.0007	-0.0014	-0.0032
560	0	-0.0036	-0.0041	-0.004	-0.0039	-0.0058	-0.0079	-0.0006	-0.0011	-0.0031
558	0	-0.004	-0.0036	-0.0039	-0.0035	-0.0055	-0.007	-0.001	-0.0011	-0.0029
556	0	-0.0037	-0.0034	-0.0034	-0.0031	-0.0046	-0.0064	-0.0006	-0.0011	-0.0024
554	0	-0.0032	-0.0031	-0.0032	-0.0027	-0.0045	-0.0061	-0.0008	-0.0013	-0.0023
552	0	-0.0028	-0.0024	-0.0023	-0.0023	-0.0032	-0.0049	-0.0002	-0.0008	-0.0021
550	0	-0.0025	-0.0023	-0.0023	-0.0015	-0.0027	-0.004	-0.0003	-0.0009	-0.0019
548	0	-0.0026	-0.0021	-0.0016	-0.0014	-0.0022	-0.0038	-0.0007	-0.0008	-0.0019
546	0	-0.002	-0.0016	-0.0012	-0.0008	-0.0018	-0.0028	-0.0005	-0.0003	-0.0017
544	0	-0.0019	-0.0011	-0.001	0	-0.0011	-0.0024	-0.0005	-0.0011	-0.0016
542	0	-0.002	-0.001	-0.0001	0.0007	-0.0007	-0.0014	-0.0006	-0.0002	-0.0014
540	0	-0.0013	-0.0005	0.0003	0.0009	0.0005	-0.0004	-0.0003	-0.0003	-0.001
538	0	-0.0008	-0.0002	0.0006	0.0015	0.0006	0.0004	0.0001	-0.0004	-0.0006
536	0	-0.0008	0.0005	0.0011	0.0021	0.0018	0.0011	-0.0002	-0.0001	-0.0006
534	0	-0.0006	0.0004	0.0012	0.0025	0.0023	0.0014	-0.0004	-0.0003	-0.0008
532	0	-0.0005	0.0007	0.0017	0.003	0.0024	0.0021	-0.0007	-0.0001	-0.0006
530	0	-0.0003	0.0013	0.0027	0.0029	0.004	0.0029	-0.0004	0	0.0005
528	0	-0.0008	0.0005	0.0021	0.0028	0.0036	0.0034	-0.0014	-0.0003	0.0006
526	0	0	0.0012	0.0023	0.0034	0.0041	0.0033	-0.0006	-0.0006	0.0004
524	0	-0.0002	0.0006	0.0024	0.0033	0.0038	0.0038	-0.0012	-0.0004	-0.0003
522	0	0.0001	0.0012	0.0032	0.0043	0.0052	0.0049	-0.0008	-0.0007	0.0004
520	0	0.0005	0.002	0.0037	0.0044	0.0061	0.0055	-0.0005	-0.0003	0.0012
518	0	0.0002	0.0023	0.0037	0.0046	0.0058	0.0055	-0.0014	-0.0004	0.0009
516	0	0.001	0.0023	0.005	0.0055	0.0064	0.0067	-0.0004	0.0003	0.0017
514	0	0.0013	0.0034	0.0055	0.0063	0.0074	0.0071	-0.0002	0.0004	0.0017
512	0	0.0011	0.0024	0.005	0.0058	0.0072	0.0069	-0.0009	-0.0002	0.0014
510	0	0.0014	0.0032	0.0055	0.0064	0.0083	0.008	-0.0008	0.0006	0.0011
508	0	0.0014	0.0032	0.0047	0.0056	0.0081	0.0072	-0.0009	0.0001	0.0011
506	0	0.0016	0.003	0.0057	0.0063	0.0087	0.008	-0.001	0	0.0016
504	0	0.0016	0.0039	0.0058	0.0068	0.0086	0.0082	-0.0007	0.0003	0.0018
502	0	0.0014	0.0034	0.0054	0.0064	0.0088	0.0086	-0.0014	0.0004	0.0015
500	0	0.002	0.0038	0.0061	0.0073	0.0092	0.0085	-0.0004	0.0009	0.0019
498	0	0.0024	0.004	0.0065	0.0071	0.0088	0.0095	-0.0003	0.0004	0.0023
496	0	0.0018	0.0034	0.0062	0.0074	0.0082	0.0087	-0.0013	0.0002	0.0013
494	0	0.0018	0.0033	0.0061	0.0066	0.0089	0.0084	-0.0016	-0.0006	0.0011
492	0	0.0017	0.0039	0.0064	0.0071	0.0093	0.0093	-0.0011	0.0002	0.0016
490	0	0.0026	0.0044	0.0071	0.008	0.0098	0.0105	-0.0002	0.001	0.0027
488	0	0.0017	0.0036	0.0068	0.0069	0.0093	0.0089	-0.0008	-0.0001	0.002
486	0	0.0026	0.0037	0.007	0.0077	0.01	0.0095	-0.0008	0.0003	0.0021
484	0	0.0025	0.0038	0.0071	0.008	0.01	0.0093	-0.0011	0.0006	0.0018
482	0	0.0027	0.004	0.0074	0.007	0.0098	0.0099	-0.0001	0.001	0.002
480	0	0.0028	0.0046	0.0068	0.0075	0.0098	0.0103	-0.0004	0.0011	0.0022
478	0	0.0021	0.0038	0.0067	0.0074	0.0097	0.0099	-0.0004	0.0011	0.0021
476	0	0.0025	0.0043	0.0069	0.0075	0.0095	0.0097	-0.0009	0.0004	0.0015
474	0	0.002	0.0031	0.0066	0.0069	0.0088	0.009	-0.0008	-0.0002	0.0016
472	0	0.0027	0.0039	0.0073	0.0073	0.0099	0.0095	-0.0007	0.001	0.0025
470	0	0.0022	0.0039	0.0067	0.0068	0.0096	0.009	-0.001	0.0005	0.0024
468	0	0.0026	0.0045	0.0069	0.0077	0.0096	0.0081	0.0002	0.0003	0.0017
466	0	0.0024	0.0046	0.0072	0.0073	0.0098	0.0093	-0.0005	0.0014	0.0028
464	0	0.002	0.0044	0.0065	0.0071	0.0096	0.0091	0.0012	0.0009	0.0024
462	0	0.0025	0.0041	0.0076	0.0075	0.0093	0.0092	0	0.0011	0.0024
460	0	0.0028	0.0038	0.0066	0.0073	0.009	0.0086	-0.0002	0.001	0.0029
458	0	0.0016	0.0025	0.0056	0.0059	0.0091	0.0072	-0.0014	-0.0004	0.0019
456	0	0.0024	0.0036	0.0068	0.0062	0.0085	0.0089	0.0003	0.0008	0.0028
454	0	0.0012	0.0026	0.0053	0.0059	0.008	0.0072	-0.0016	-0.0001	0.0013
452	0	0.0006	0.0023	0.0045	0.0045	0.0068	0.0073	-0.0013	-0.0002	0.0009
450	0	0.0022	0.0029	0.0057	0.0057	0.0071	0.007	0	0.0003	0.0023
448	0	0.0007	0.0033	0.0049	0.0037	0.0071	0.0064	-0.0011	0.0007	0.0009
446	0	0.0008	0.0019	0.0043	0.0036	0.006	0.0058	-0.0006	-0.0004	0.0016
444	0	0.001	0.0029	0.0042	0.0052	0.0059	0.0057	-0.0002	0.0003	0.0022
442	0	0.003	0.0027	0.006	0.005	0.0059	0.0055	0	0.0003	0.0022
440	0	0.0023	0.0028	0.0043	0.0041	0.0062	0.0056	0.0004	0	0.002
438	0	-0.0003	0.0018	0.003	0.0026	0.0047	0.0038	-0.0021	-0.0008	0.0014
436	0	-0.0002	0.0013	0.0024	0.0022	0.0039	0.0038	0.0006	-0.0004	0.0002
434	0	0	-0.0002	0.0013	0.0016	0.0022	0.0016	-0.0005	0.0001	0.0004
432	0	-0.002	-0.0003	0.0005	0.0006	0.0023	0.0011	-0.0004	-0.0016	0.0009
430	0	-0.0021	-0.0015	0.0001	-0.0003	0.0004	-0.0008	-0.0021	-0.0023	-0.0011
428	0	-0.0015	-0.0005	0	-0.0014	0.0008	-0.0017	-0.0019	-0.0005	0
426	0	-0.0006	-0.0017	0.0002	-0.0006	-0.0004	-0.0022	-0.0001	-0.0008	0.0003
424	0	-0.0019	-0.0029	-0.0026	-0.0038	-0.0029	-0.0038	-0.0002	-0.0003	-0.0002
422	0	-0.0026	-0.0029	-0.0037	-0.0031	-0.0038	-0.0058	-0.0003	-0.0016	-0.0004
420	0	-0.0013	-0.0023	-0.0029	-0.0038	-0.0047	-0.0065	0.0002	-0.0001	-0.0016
418	0	-0.0034	-0.005	-0.0058	-0.006	-0.0076	-0.01	-0.0014	-0.0008	-0.0012
416	0	-0.0023	-0.0045	-0.0049	-0.0061	-0.0085	-0.0095	0.0008	-0.0001	-0.0021
414	0	-0.0038	-0.0061	-0.0067	-0.0069	-0.0082	-0.0118	0.0002	-0.0012	-0.0022
412	0	-0.0038	-0.0067	-0.006	-0.0094	-0.0095	-0.0143	0.0007	-0.0005	-0.0022
410	0	-0.0062	-0.0078	-0.0099	-0.0119	-0.0138	-0.0171	-0.0005	-0.0025	-0.0036
408	0	-0.0057	-0.0103	-0.0107	-0.0132	-0.0154	-0.0198	0.0003	-0.001	-0.0031
406	0	-0.0086	-0.0113	-0.0144	-0.0169	-0.018	-0.0235	-0.0022	-0.0048	-0.0074
404	0	-0.0094	-0.0142	-0.0156	-0.0167	-0.0207	-0.0249	-0.0002	-0.0044	-0.0071
402	0	-0.0131	-0.0169	-0.02	-0.0203	-0.0253	-0.0295	-0.001	-0.0062	-0.0073
400	0	-0.0164	-0.0165	-0.0191	-0.0231	-0.0303	-0.036	-0.0025	-0.0064	-0.0104
398	0	-0.0171	-0.0218	-0.025	-0.0294	-0.0352	-0.0384	-0.0079	-0.0056	-0.0105
396	0	-0.0188	-0.0247	-0.0281	-0.0341	-0.037	-0.0457	-0.0072	-0.009	-0.0163
394	0	-0.0233	-0.0258	-0.0254	-0.0399	-0.0466	-0.0503	-0.0064	-0.0139	-0.013
392	0	-0.0278	-0.0411	-0.0483	-0.0538	-0.0646	-0.0685	-0.0148	-0.0244	-0.0247
390	0	-0.038	-0.051	-0.0529	-0.0562	-0.0709	-0.0767	-0.0102	-0.0189	-0.0343
388	0	-0.0586	-0.0626	-0.0769	-0.0761	-0.0971	-0.0962	-0.036	-0.038	-0.043
386	0	-0.0566	-0.0751	-0.0831	-0.0953	-0.1124	-0.1343	-0.0223	-0.0342	-0.0513
384	0	-0.0968	-0.0938	-0.1043	-0.1231	-0.1529	-0.1712	-0.0366	-0.0392	-0.0571
382	0	-0.1136	-0.1433	-0.1599	-0.1794	-0.2066	-0.2271	-0.0533	-0.0772	-0.0853
380	0	-0.1311	-0.1655	-0.1796	-0.2186	-0.2487	-0.2882	-0.0383	-0.0657	-0.1021
378	0	-0.1777	-0.2303	-0.2573	-0.3103	-0.3486	-0.3795	-0.0504	-0.1058	-0.1446
376	0	-0.2273	-0.2749	-0.3229	-0.3723	-0.4267	-0.472	-0.0766	-0.1103	-0.1779
374	0	-0.2875	-0.365	-0.3983	-0.4663	-0.5213	-0.585	-0.1008	-0.1548	-0.2043
372	0	-0.3464	-0.4327	-0.471	-0.539	-0.6254	-0.6964	-0.1151	-0.1715	-0.2618
370	0	-0.4011	-0.5165	-0.5804	-0.6511	-0.7267	-0.8109	-0.1432	-0.2228	-0.3396
368	0	-0.4641	-0.5771	-0.6563	-0.7591	-0.8532	-0.9291	-0.168	-0.2713	-0.3676
366	0	-0.4709	-0.5834	-0.6676	-0.7903	-0.8826	-0.9832	-0.1338	-0.2333	-0.3431
364	0	-0.6098	-0.7429	-0.8149	-0.9685	-1.0633	-1.1741	-0.2155	-0.3462	-0.4784
362	0	-0.77	-0.9017	-1.0159	-1.1582	-1.2519	-1.3793	-0.3397	-0.4918	-0.6306
360	0	-0.6796	-0.8297	-0.9382	-1.0816	-1.223	-1.335	-0.2288	-0.3772	-0.5365
358	0	-0.5651	-0.7272	-0.8289	-0.9793	-1.1183	-1.224	-0.1539	-0.2895	-0.4284
356	0	-0.6091	-0.7823	-0.8913	-1.048	-1.1831	-1.3037	-0.1644	-0.3245	-0.4759
354	0	-0.6386	-0.8114	-0.9232	-1.0938	-1.2368	-1.3552	-0.18	-0.3298	-0.4842
352	0	-0.665	-0.8453	-0.9666	-1.1369	-1.2911	-1.4138	-0.1797	-0.3381	-0.4943
350	0	-0.6957	-0.8768	-1.002	-1.1776	-1.3232	-1.4536	-0.1945	-0.3527	-0.5258
348	0	-0.7117	-0.8996	-1.0243	-1.1985	-1.3548	-1.4747	-0.187	-0.3577	-0.5332
346	0	-0.7269	-0.9302	-1.0594	-1.2364	-1.3884	-1.5006	-0.2014	-0.3795	-0.5506
344	0	-0.7485	-0.9402	-1.0649	-1.2447	-1.3918	-1.5097	-0.202	-0.381	-0.5633
342	0	-0.7495	-0.9437	-1.074	-1.2553	-1.4001	-1.5059	-0.202	-0.3819	-0.5703
340	0	-0.757	-0.9595	-1.0847	-1.2539	-1.399	-1.509	-0.2102	-0.3864	-0.5747
338	0	-0.7496	-0.9469	-1.0805	-1.2502	-1.3908	-1.4933	-0.2103	-0.39	-0.5683
336	0	-0.7457	-0.9427	-1.0648	-1.2428	-1.3728	-1.4828	-0.2083	-0.384	-0.5654
334	0	-0.8249	-1.019	-1.1483	-1.3284	-1.463	-1.5819	-0.2508	-0.4403	-0.6368
332	0	-0.8085	-1.0009	-1.1269	-1.2946	-1.4338	-1.5429	-0.2317	-0.4311	-0.6234
330	0	-0.7934	-0.9833	-1.1072	-1.2739	-1.4041	-1.5091	-0.2664	-0.4438	-0.6124
328	0	-5.6617	-7.0973	-7.4081	-7.6965	-7.9843	-8.1777	0	0	0
326	0	0	-7.0454	-7.3504	-7.6078	-7.9235	-8.0814	0	0	0
324	0	0	-6.5254	-7.3072	-7.5984	-7.8613	-8.0283	0	0	0
322	0	0	-5.5338	-7.0305	-7.4542	-7.7675	-7.9382	0	0	0
320	0	0	-5.2073	-6.6536	-7.3512	-7.5739	-7.7987	0	0	0
318	0	0	-4.4733	-5.6863	-7.1076	-7.5277	-7.7387	0	0	0
316	0	0	0	-5.1745	-6.7843	-7.4034	-7.5694	0	0	0
314	0	0	0	-4.4417	-6.4565	-7.2023	-7.3986	0	0	0
312	0	0	0	0	-5.7281	-6.7819	-7.291	0	0	0
310	0	0	0	0	-4.1422	-6.1287	-6.7208	0	0	0
308	0	0	0	0	0	-4.4051	-6.4576	0	0	0
306	0	0	0	0	0	0	-5.6982	0	0	0
304	0	0	0	0	0	0	0	0	0	0
302	0	0	0	0	0	0	0	0	0	0
300	0	0	0	0	0	0	0	0	0	0
298	0	0	0	0	0	0	0	0	0	0
296	0	0	0	0	0	0	0	0	0	0
294	0	0	0	0	0	0	0	0	0	0
292	0	0	0	0	0	0	0	0	0	0
290	0	0	0	0	0	0	0	0	0	0
288	0	0	0	0	0	0	0	0	0	0
286	0	0	0	0	0	0	0	0	0	0
284	0	0	0	0	0	0	0	0	0	0
282	0	0	0	0	0	0	0	0	0	0
280	0	0	0	0	-5.6981	-7.0305	-7.3432	0	0	0
278	0	0	-5.5754	-6.9411	-7.4743	-7.6785	-7.844	0	0	0
276	0	0	-6.8678	-7.5746	-7.7349	-8.0464	-8.2762	0	0	0
274	0	-6.3507	-7.5069	-7.8555	-8.1918	-8.4706	-8.6532	0	0	0
272	0	-7.3619	-7.9033	-8.1893	-8.5102	-8.7999	-9.0403	0	0	-5.51
270	0	-7.7443	-8.1917	-8.5272	-8.8737	-9.1742	-9.3218	0	0	-6.9611
268	0	-7.9805	-8.491	-8.7986	-9.1484	-9.3493	-9.4994	0	0	-7.4952
266	0	-8.1785	-8.7267	-9.0209	-9.2906	-9.4606	-9.5282	0	-5.5375	-7.6254
264	0	-8.3182	-8.882	-9.1317	-9.3789	-9.5107	-9.5612	0	-6.2907	-7.8612
262	0	-8.5366	-9.0398	-9.2803	-9.4749	-9.5664	-9.5654	0	-7.3068	-8.042
260	0	-8.7958	-9.2035	-9.4055	-9.4919	-9.5589	-9.6149	-6.2272	-7.6745	-8.3004
258	0	-9.1189	-9.3541	-9.455	-9.5934	-9.5656	-9.6189	-7.6197	-8.1597	-8.6081
256	0	-1.4457	-1.5942	-1.6096	-1.6596	-1.6667	-1.6467	-0.4953	-0.8582	-1.2611
254	0	-0.6954	-0.7676	-0.7357	-0.7168	-0.767	-0.8159	-0.4303	-0.5341	-0.6379
252	0	-0.3225	-0.3702	-0.3761	-0.383	-0.4034	-0.4059	-0.2201	-0.236	-0.324
250	0	-0.3031	-0.3247	-0.3267	-0.333	-0.3631	-0.3487	-0.1529	-0.2002	-0.2515
248	0	-0.2625	-0.3054	-0.2914	-0.2717	-0.3515	-0.2984	-0.0998	-0.1892	-0.2157
246	0	-0.1965	-0.2494	-0.2635	-0.2261	-0.263	-0.313	-0.105	-0.1557	-0.2101
244	0	-0.2142	-0.203	-0.2097	-0.2408	-0.269	-0.272	-0.1136	-0.1419	-0.2045
242	0	-0.1451	-0.1935	-0.2031	-0.2117	-0.189	-0.1758	-0.0885	-0.1305	-0.1467
240	0	-0.1704	-0.1619	-0.2068	-0.2208	-0.2215	-0.2102	-0.046	-0.1353	-0.1357
238	0	-0.1795	-0.1533	-0.1993	-0.2276	-0.2322	-0.2514	-0.0906	-0.0811	-0.1332
236	0	-0.111	-0.171	-0.1629	-0.1897	-0.1521	-0.1699	-0.0489	-0.0613	-0.1142
234	0	-0.1559	-0.202	-0.1928	-0.1577	-0.1874	-0.2109	-0.0689	-0.1218	-0.1428
232	0	-0.1534	-0.1712	-0.2054	-0.1754	-0.204	-0.1801	-0.0896	-0.1247	-0.1266
230	0	-0.1906	-0.1867	-0.2132	-0.2225	-0.24	-0.2091	-0.1169	-0.1406	-0.2104
228	0	-0.1849	-0.1713	-0.1557	-0.1829	-0.1977	-0.2208	-0.0957	-0.0984	-0.1759
226	0	-0.1322	-0.1678	-0.1474	-0.1055	-0.1953	-0.1938	-0.105	-0.1326	-0.1232
224	0	-0.1676	-0.1758	-0.1686	-0.1705	-0.182	-0.1704	-0.0746	-0.103	-0.1087
222	0	-0.1575	-0.1737	-0.2049	-0.1717	-0.1741	-0.1631	-0.1059	-0.1117	-0.1358
220	0	-0.1712	-0.1769	-0.18	-0.1746	-0.184	-0.1551	-0.0579	-0.1017	-0.108
218	0	-0.0724	-0.1285	-0.0643	-0.087	-0.1331	-0.132	-0.014	-0.0487	-0.1061
216	0	-0.0969	-0.0783	-0.1264	-0.1327	-0.1318	-0.1575	-0.0424	-0.0875	-0.1038
214	0	-0.1244	-0.1235	-0.0806	-0.1498	-0.1137	-0.1461	-0.0164	-0.0678	-0.0963
212	0	-0.0925	-0.1348	-0.0823	-0.0819	-0.1107	-0.1249	-0.0266	-0.0343	-0.0369
210	0	-0.0645	-0.0977	-0.0896	-0.1093	-0.1125	-0.1032	-0.0425	-0.0736	-0.0682
208	0	-0.0792	-0.0587	-0.0783	-0.0995	-0.0822	-0.0854	-0.0288	-0.064	-0.0574
206	0	-0.0403	-0.0427	-0.047	-0.0499	-0.0574	-0.0581	-0.0032	-0.0261	-0.0409
204	0	-0.0306	-0.0616	-0.0501	-0.0659	-0.0611	-0.0721	-0.0308	-0.035	-0.0591
202	0	-0.0383	-0.0427	-0.0648	-0.0573	-0.0666	-0.0657	-0.038	-0.0454	-0.046
200	0	-0.0335	-0.0379	-0.0498	-0.0568	-0.0592	-0.0691	-0.0101	-0.0314	-0.0342

[truncated: 26 more sheets: Fig 5c, Fig 5d, Fig S3, FigS5a, Fig6a, Fig6b, FigS7a, FigS8a, FigS9a, FigS10a, FigS11, FigS12a, FigS12b, FigS13a, FigS14a, FigS15a, FigS16a, FigS17a, FigS22, FigS23a …]
